# Supplementary material for: Spatiotemporal Regulation of FMNL2 by N-Terminal Myristoylation and C-Terminal Phosphorylation Drives Rapid Filopodia Formation
Source: Biomolecules. 2023 Mar 17;13(3):548. doi: 10.3390/biom13030548 (PMC10046779; doi:10.3390/biom13030548)
Supplement: Supplementary file 1 [file biomolecules-13-00548-s001.zip]

Archive with 1 entries (1 files):
- biomolecules-2203015-supplementary.mp4
